# Supplementary material for: Biological and toxicological evaluation of Rhus trilobata Nutt. (Anacardiaceae) used traditionally in mexico against cancer
Source: BMC Complement Altern Med. 2019 Jul 1;19:153. doi: 10.1186/s12906-019-2566-9 (PMC6604276; doi:10.1186/s12906-019-2566-9)
Supplement: Supplementary file 3 — Table S1. Phytochemical compounds putatively identified in RHTR by UPLC-MSE. (XLSX 37 kb) [file 12906_2019_2566_MOESM3_ESM.xlsx]

## Sheet: Table S1
	Table S1. Phytochemical compounds putatively identified in RHTR by using UPLC-MSE.
	No.	Neutral mass (Da)	ESI + (m/z)	ESI - (m/z)	RT (min)	AE / FF (RA)	AE (•) / FF (••)	PI	Compound name	Adducts	Formula	Mass Error (ppm)	Score (%)	Biological activity	Presence in plants	Compound Link
	1	180.063		179.056	1.72	12.38		CSID26584598	D-Glucopyranose	M-H2O-H, M-H	C6H12O6	-1	97.06	Metabolism		http://nonlinear.com/redirect/outbound?p=chemspider&param=26584598
	2	342.114		341.106	1.72	136.34	•	CHEBI:17505	Galactinol	M-H, 2M-H, 3M-H	C12H22O11	-7.37	98.98	Metabolism		http://nonlinear.com/redirect/outbound?p=chebi&param=CHEBI:17505
	3	504.169		503.161	1.72	26.76		CHEBI:31005	Manninotriose	M-H	C18H32O16	-1.41	98.61	Metabolism		http://nonlinear.com/redirect/outbound?p=chebi&param=CHEBI:31005
	4	282.095		845.278	1.72	11.1		CHEBI:28309	Xylobiose	3M-H	C10H18O9	-0.13	91.52	Estructure		http://nonlinear.com/redirect/outbound?p=chebi&param=CHEBI:28309
	5	90.0317		89.0241	1.72	2.78		CSID731	Glyceraldehyde	M-H	C3H6O3	-3	96.07	Metabolism		http://nonlinear.com/redirect/outbound?p=chemspider&param=731
	6	192.063		173.046	1.8	2.78		CHEBI:17521	Quinic acid I	M-H2O-H	C7H12O6	0.08	91.28	Metabolism		http://nonlinear.com/redirect/outbound?p=chebi&param=CHEBI:17521
	7	314.064	315.082		1.8	2.15		CHEBI:30997	Levoglucosan gallate	M+H	C13H14O9	3.35	97.06	Antioxidant	Rhus coriaria L.	http://www.ebi.ac.uk/chebi/searchId.do;jsessionid=B2114215678E0CC4E7FEF4BA883E44DF?chebiId=CHEBI:30997
	8	332.073		331.066	1.8	31.22	•	CHEBI:15834	1-O-galloyl-β-D-glucose	M-H, M+FA-H	C13H16O10	-4.1	97.22	Estructure		http://nonlinear.com/redirect/outbound?p=chebi&param=CHEBI:15834
	9	414.137		435.115	1.8	1.78		CHEBI:62781	α-L-Araf-(1-5)-α-L-Araf-(1-5)-L-Araf	M+Na-2H	C15H26O13	6.67	92.21	Estructure		http://nonlinear.com/redirect/outbound?p=chebi&param=CHEBI:62781
	10	138.032		137.024	1.85	0.63		CHEBI:16914	Salicylic acid	M-H	C7H6O3	-0.82	92.06	Metabolism	Spiraea spp.	http://nonlinear.com/redirect/outbound?p=chebi&param=CHEBI:16914
	11	170.022		169.014	1.85	1.82		CHEBI:30778	Gallic acid I *	M-H	C7H6O5	1.51	92.98	Antioxidant, antibacterial	Rhus spp.	http://nonlinear.com/redirect/outbound?p=chebi&param=CHEBI:30778
	12	344.074		343.069	1.85	3.54		CHEBI:9522	Theogallin I	M-H	C14H16O10	5.12	92.68	Antioxidant		http://nonlinear.com/redirect/outbound?p=chebi&param=CHEBI:9522
	13	215.978	216.986		1.93	3.51		CHEBI:132089	Sodium glycerol 2-phosphate	M+H-H2O, M+H	C3H7Na2O6P	2.28	96.42	Metabolism		http://nonlinear.com/redirect/outbound?p=chebi&param=CHEBI:132089
	14	210.074		191.055	2.41	18.95		CHEBI:42976	L-glycero-α-D-manno-heptopyranose	M-H2O-H	C7H14O7	-4.51	98.19	Antibacterial, metabolism		http://nonlinear.com/redirect/outbound?p=chebi&param=CHEBI:42976
	15	356.132		391.106	2.41	4.11		CSID30777348	Galactopinitol A	M+Cl	C13H24O11	11.88	96.73	Metabolism	Simmondsia chinensis	http://nonlinear.com/redirect/outbound?p=chemspider&param=30777348
	16	356.096		337.078	2.72	4.02		CHEBI:71210	β-D-GlcpA-(1→3)-β-D-Galp	M-H2O-H	C12H20O12	0.14	96.01	Antiinflammatory, antifungal	Acanthophyllum gypsophiloides	http://nonlinear.com/redirect/outbound?p=chebi&param=CHEBI:71210
	17	622.196		643.173	2.95	9.57		CHEBI:78617	4-hydroxybenzoic acid 4-(6-O-sulfo)glucopyranoside	M+Na-2H	C22H38O20	4.7	95.61	Metabolism	Ferula gumosa	http://nonlinear.com/redirect/outbound?p=chebi&param=CHEBI:78617
	18	170.022		169.014	3.08	0.59		CHEBI:30778	Gallic acid II *	M-H	C7H6O5	-0.08	91.64	Antioxidant, antibacterial	Rhus spp.	http://nonlinear.com/redirect/outbound?p=chebi&param=CHEBI:30778
	19	130.027		111.009	3.26	1.02		LMFA01170099	Citraconic acid	M-H2O-H	C5H6O4	-1.45	93.83	Metabolism	Lilium candidum	http://www.lipidmaps.org/data/LMSDRecord.php?LMID=LMFA01170099
	20	238.069		273.039	3.47	1.2		CHEBI:32817	keto-3-deoxy-D-manno-octulosonic acid	M+Cl	C8H14O8	2.69	90.86	Estructure	Lycopodium pinifolium	http://nonlinear.com/redirect/outbound?p=chebi&param=CHEBI:32817
	21	192.063		191.055	4.32	31.95 / 0.70	•	CSID16498843	Quinic acid II	M-H2O-H, M-H	C7H12O6	-2.56	99.5	Metabolism		http://nonlinear.com/redirect/outbound?p=chebi&param=CHEBI:17521
	22	162.032		369.064	4.32	2.75		CHEBI:113542	3-hydroxy-1-benzopyran-2-one	2M+FA-H	C9H6O3	7.51	92.04	Antioxidant, antineoplastic, antiinflammatory	Glycosmis pentaphylla	http://nonlinear.com/redirect/outbound?p=chebi&param=CHEBI:113542
	23	476.096		457.08	4.32	0.9		LMPK12110646	Luteolin 7-methylglucuronide	M-H2O-H	C22H20O12	4.94	96.49	Antioxidant,	Rhus typhina	http://www.lipidmaps.org/data/LMSDRecord.php?LMID=LMPK12110646
	24	306.074		305.067	4.89	1.19		LMPK12020004	Epigallocatechin	M-H	C15H14O7	1.82	97.83	Antioxidant	Rhus spp.	http://www.lipidmaps.org/data/LMSDRecord.php?LMID=LMPK12020004
	25	210.016	248.98		5.43	0.8		CHEBI:46032	Trimesic acid	M+K	C9H6O6	3.07	95.79	Metabolism, antihemorrhagic, antipsoriatics, antibacterial	Schisandra propinqua	http://nonlinear.com/redirect/outbound?p=chebi&param=CHEBI:46032
	26	444.2		443.193	5.51	4.19 / 15.92		LMPR0103050006	Dihydrophaseic acid 4-O-beta-D-glucoside	M+H	C21H32O10	0.81	96.24		Carthamus tinctorius	http://www.lipidmaps.org/data/LMSDRecord.php?LMID=LMPR0103050006
	27	270.074		315.072	5.87	4.09		CHEBI:64681	Phenol O-(β-D-glucuronide)	M+FA-H	C12H14O7	0.03	96.74	Antiinflammatory, antioxidant	Cardiospermum halicacabum	http://nonlinear.com/redirect/outbound?p=chebi&param=CHEBI:64681
	28	372.142		417.14	5.95	0.95 / 5.0		CHEBI:66073	1-[(3-methylbutanoyl)phloroglucinyl]-β-D-glucopyranoside	M+FA-H	C17H24O9	-0.04	97.74	Antiinflammatory	Indigofera heterantha	http://nonlinear.com/redirect/outbound?p=chebi&param=CHEBI:66073
	29	184.037	185.086		6.05	1.39 / 4.0		CID=7428	Methyl gallate I *	M+H	C8H8O5	0.002	99.5	Antioxidant	Rhus spp.	https://pubchem.ncbi.nlm.nih.gov/compound/methyl_gallate
	30	344.075		343.067	6.13	12.61		CHEBI:9522	Theogallin II	M-H2O-H, M-H	C14H16O10	1	93.43			http://nonlinear.com/redirect/outbound?p=chebi&param=CHEBI:9522
	31	596.174		595.168	6.13	1.54		LMPK12140065	Butrin	M-H	C27H32O15	2.74	90.14	Antioxidant	Butea monosperma L.	http://www.lipidmaps.org/data/LMSDRecord.php?LMID=LMPK12140065
	32	197.045		453.104	6.18	1.79 / 7.03		CHEBI:58279	3-(3,4-dihydroxyphenyl)lactate	2M+Hac-H	C9H9O5	0.47	90.59	Metabolism	Nepeta Prattii	http://nonlinear.com/redirect/outbound?p=chebi&param=CHEBI:58279
	33	480.127	479.099		6.18	11.34 / 15.11		CID=471	Methyl-dihydroquercetin hexoside	M+H	C22H24O12	0.47	96.74	Antioxidant	Rhus coriaria L.	https://pubchem.ncbi.nlm.nih.gov/compound/471
	34	494.07		493.063	6.18	3.04 / 14.44		LMPK12112437	Myricetin 3-glucuronide	M-H	C21H18O14	0.8	97.26	Antioxidant	Rhus spp	http://www.lipidmaps.org/data/LMSDRecord.php?LMID=LMPK12112437
	35	450.08		495.078	6.18	22.75 / 32.82	••	HMDB41635	Myricetin 3-arabinoside	M+FA-H	C20H18O12	0.56	98.42	Antioxidant	Rhus spp	http://www.hmdb.ca/metabolites/HMDB41635
	36	484.122		521.074	6.18	2.45		LMPK12020205	Diospyrin	M+K-2H	C21H24O13	8.16	97.09	Antineoplastic, antiinflammatory, antibacterial	Diospyros lotus	http://www.lipidmaps.org/data/LMSDRecord.php?LMID=LMPK12020205
	37	134.022	135.048		6.26	1.76 / 3.36		CHEBI:6650	Malic acid I	M+H	C4H6O5	0.01	93.83	Metabolism	Rhus coriaria L.	http://www.ebi.ac.uk/chebi/searchId.do?chebiId=CHEBI:6650
	38	138.032		137.024	6.26	1.55		135	4-Hydroxybenzoic acid I	M-H	C7H6O3	-1.04	92.06	Citotoxic, antineoplastic, antihemorrhagic, metabolism	Rhus coriaria L.	http://nonlinear.com/redirect/outbound?p=pubchemc&param=135
	39	566.164		587.139	6.26	1.06		LMPK12120103	Butein 4'-arabinosyl-(1→4)-galactoside	M+Na-2H	C26H30O14	2.22	92.83	Antioxidant	Rhus spp	http://www.lipidmaps.org/data/LMSDRecord.php?LMID=LMPK12120103
	40	290.079		289.072	6.31	12.3 / 18.56		LMPK12020001	(+)-Catechin	M-H	C15H14O6	-0.86	96.97	Antioxidant	Rhus spp	http://www.lipidmaps.org/data/LMSDRecord.php?LMID=LMPK12020001
	41	450.204		485.178	6.31	0.51		CHEBI:66763	Plectranthol A	M+Cl	C27H30O6	8.84	93.51	Antioxidant	Plectranthus nummularius	http://nonlinear.com/redirect/outbound?p=chebi&param=CHEBI:66763
	42	123.008		168.006	6.44	3.43 / 6.94		CHEBI:58474	Hydroxybenzoquinone	M+FA-H, 2M+Hac-H	C6H3O3	-0.91	94.57	Antiviral	Myrsine coriacea	http://nonlinear.com/redirect/outbound?p=chebi&param=CHEBI:58474
	43	184.037		183.028	6.44	35.18 / 30.14	• ••	CSID70398	Methyl gallate II *	M-H	C8H8O5	-10.02	97.08	Antioxidant	Rhus spp.	http://nonlinear.com/redirect/outbound?p=chemspider&param=70398
	44	228.042		209.026	6.44	6.33 / 6.32		CHEBI:4946	Euxanthone	M-H2O-H	C13H8O4	8.76	90.85	Vasodilatador	Polygala caudata	http://nonlinear.com/redirect/outbound?p=chebi&param=CHEBI:4946
	45	316.058		297.041	6.44	3.03 / 3.34		LMPK12050443	5,6,7,4'-Tetrahydroxy-8-methoxyisoflavone	M-H2O-H	C16H12O7	2.16	92.37	Antioxidant		http://www.lipidmaps.org/data/LMSDRecord.php?LMID=LMPK12050443
	46	420.163		401.145	6.44	5.51 / 19.12		LMPR0102070018	Lamioside	M-H2O-H	C18H28O11	-0.41	92.33			http://www.lipidmaps.org/data/LMSDRecord.php?LMID=LMPR0102070018
	47	484.085		465.069	6.8	2.26 / 2.80		CHEBI:15723	1,6-bis-O-galloyl-β-D-glucose	M-H2O-H	C20H20O14	2.77	97.56	Metabolism	Acacia mearnsii	http://nonlinear.com/redirect/outbound?p=chebi&param=CHEBI:15723
	48	102.068		249.136	6.87	0.51		LMFA01010005	Valeric acid	2M+FA-H	C5H10O2	5.88	94.22	Antibacterial, antifungal, neuroprotective	Valeriana officinalis	http://www.lipidmaps.org/data/LMSDRecord.php?LMID=LMFA01010005
	49	153.019		152.011	6.98	0.55		CHEBI:36241	Protocatechuic acid	M-H	C7H5O4	-1.05	91.86	Antioxidant, antineoplastic, antiinflamatory	Rhus spp	http://nonlinear.com/redirect/outbound?p=chebi&param=CHEBI:36241
	50	154.027		153.019	6.98	0.53		CHEBI:68465	2,6-dihydroxybenzoic acid	M-H	C7H6O4	-0.12	91.85	Antibacterial, antiinflammatory		http://nonlinear.com/redirect/outbound?p=chebi&param=CHEBI:68465
	51	286.069		285.062	6.98	7.43 / 9.01		CHEBI:91166	2,3-dihydroxybenzoic acid 3-O-β-D-xyloside	M-H	C12H14O8	-0.38	99.19			http://nonlinear.com/redirect/outbound?p=chebi&param=CHEBI:91166
	52	436.116		417.102	7.05	30.0 / 45.0	• ••	HMDB38831	Epigallocatechin 3-cinnamate	M-H2O-H	C24H20O8	10.66	95.77		Ocotea porosa	http://www.hmdb.ca/metabolites/HMDB38831
	53	222.053		443.101	7.05	2.65 / 9.86		CHEBI:81121	Isofraxidin	2M-H	C11H10O5	5.54	92.51	Citotoxic, antioxidant	Acanthopanax senticosus	http://nonlinear.com/redirect/outbound?p=chebi&param=CHEBI:81121
	54	210.038	243.072		7.1	1.56 / 8.7		LMFA01170108	Glucaric acid	M+CH3OH+H	C6H10O8	5.59	97.1	Metabolism, antineoplastic	Malus domestica	https://www.ebi.ac.uk/chebi/searchId.do?chebiId=16002
	55	226.099	271.069		7.1	0.67 / 3.33		LMPK12020227	7-Hydroxyflavan	M+2Na-H	C15H14O2	-6.52	96.22	Antidepressants, antineoplastic, antioxidant, antifungal	Dracaena cinnabari	http://www.lipidmaps.org/data/LMSDRecord.php?LMID=LMPK12020227
	56	404.111		449.109	7.1	3.22 / 18.22		LMPK12113059	6,5'-Dihydroxy-3,5,7,2',4'-pentamethoxyflavone	M+FA-H	C20H20O9	0.24	96.17	Antioxidant	Distemonanthus benthamianus	http://www.lipidmaps.org/data/LMSDRecord.php?LMID=LMPK12113059
	57	364.042		787.103	7.28	3.58 / 27.11		CHEBI:15652	5'-xanthylic acid	2M+Hac-H	C10H13N4O9P	6.62	95.19			http://nonlinear.com/redirect/outbound?p=chebi&param=CHEBI:15652
	58	594.11		631.094	7.36	16.31 / 31.35	••	CSID3525015	3,5-Digalloylepicatechin	M+Cl, M+K-2H	C29H22O14	15.28	97.44	Antioxidant		http://nonlinear.com/redirect/outbound?p=chemspider&param=3525015
	59	622.117		657.092	7.36	1.51 / 6.30		LMPK12110359	Apigenin 7-glucuronosyl-(1→2)-glucuronide	M+Cl	C27H26O17	9.55	92.51	Antioxidant		http://www.lipidmaps.org/data/LMSDRecord.php?LMID=LMPK12110359
	60	580.158		561.141	7.49	12.37 / 22.0		LMPK12140258	Naringenin 7-(2-p-Coumaroylglucoside)	M-H2O-H	C30H28O12	1.83	91.55	Antioxidant		http://www.lipidmaps.org/data/LMSDRecord.php?LMID=LMPK12140258
	61	240.063		285.062	7.54	0.53		CHEBI:86946	Syringic acid acetate	M+FA-H	C11H12O6	2.11	97.44	Chemopreventive	Lepisorus contortus	http://nonlinear.com/redirect/outbound?p=chebi&param=CHEBI:86946
	62	186.126		417.25	7.54	0.84 / 5.07		CHEBI:17130	10-oxocapric acid	2M+FA-H	C10H18O3	1.55	99.04	Antiinflammatory, antibaterial		http://nonlinear.com/redirect/outbound?p=chebi&param=CHEBI:17130
	63	480.09		479.083	7.67	8.92 / 20.0		LMPK12112438	Myricetin 7-glucoside	M-H	C21H20O13	0.13	97.47	Metabolism		http://www.lipidmaps.org/data/LMSDRecord.php?LMID=LMPK12112438
	64	524.117		569.116	7.67	1.27		LMPK12113046	5,7,2',3',4'-Pentahydroxy-3,6-dimethoxyflavone 7-glucoside	M+FA-H	C23H24O14	1.5	98.58	Antioxidant	Tridax procumbens	http://www.lipidmaps.org/data/LMSDRecord.php?LMID=LMPK12113046
	65	274.084	319.054		7.72	13.58 / 24.56		CHEBI:5066	Fisetinidol	M+2Na-H	C15H14O5	-5.79	99.28	Antioxidant, antiinflammatory	Rhus constits, Rhus verniciflua	http://nonlinear.com/redirect/outbound?p=chebi&param=CHEBI:5066
	66	212.084		483.188	7.8	2.49 / 11.73		CSID4444110	Pinosylvin	2M+Hac-H	C14H12O2	14.94	95.62	Antifungal, antibacterial	Pinus sylvestris	http://nonlinear.com/redirect/outbound?p=chemspider&param=4444110
	67	452.132		497.131	7.8	2.12 / 11.01		LMPK12020047	Epicatechin 3-O-beta-D-allopyranoside	M+FA-H	C21H24O11	1.89	92.68			http://www.lipidmaps.org/data/LMSDRecord.php?LMID=LMPK12020047
	68	770.097	771.133		7.85	2.16		64	Di-O-galloyl-2,3-(S)-hexahydroxydiphenoyl-scyllo-quercitol	M+H	C34H26O21	3.6	95.23		Rhus coriaria L	http://www.bbioo.com/lifesciences/110-617826-1.html
	69	448.101	449.089		7.98	1.05		CHEBI:25091	Luteolin hexoside	M+H	C21H20O11	4.2	96.17	Antioxidant	Rhus coriaria L	http://www.ebi.ac.uk/chebi/searchId.do?chebiId=CHEBI:25091
	70	618.086	619.115		7.98	3.27 / 3.12		50	Di-O-galloyl-3,4-(S)-hexahydroxydiphenoyl protoquercitol	M+H	C27H22O17	3.4	91.55		Rhus coriaria L	http://www.bbioo.com/lifesciences/110-617826-1.html
	71	284.09		567.173	8.16	2.5 / 12.34		CHEBI:73235	Helicin	2M-H	C13H16O7	2.27	91.63	Metabolism	Pimpinella anisum	http://nonlinear.com/redirect/outbound?p=chebi&param=CHEBI:73235
	72	260.068		259.062	8.27	0.68 / 2.08		LMPK13110001	Khellin	M-H	C14H12O5	2.99	94.87	Antiinflammatory, autoimmunity, citotoxic	Ammi visnaga	http://www.lipidmaps.org/data/LMSDRecord.php?LMID=LMPK13110001
	73	288.063		269.046	8.27	2.26 / 13.23		LMPK12140618	Carthamidin	M-H2O-H, M-H	C15H12O6	0.32	93.77	Antineoplastic	Carthamus tinctorius	http://www.lipidmaps.org/data/LMSDRecord.php?LMID=LMPK12140618
	74	318.038	319.054		8.27	15.47 / 33.70	••	CHEBI:18152	Myricetin I *	M+H	C15H10O8	-5.26	99.26	Antioxidant	Rhus spp	https://www.ebi.ac.uk/chebi/searchId.do?chebiId=CHEBI:18152
	75	259.093	304.065		8.42	0.46		CSID35031928	4-Carboxy-2-[(4-hydroxyprolyl)amino]butanoate	M+2Na-H	C10H15N2O6	1.4	90.14	Metabolism	Rhus spp	http://nonlinear.com/redirect/outbound?p=chemspider&param=35031928
	76	594.16		615.1	8.42	7.68 / 27.45		LMPK12110962	Luteolin 5-methyl ether 7-xylosyl-(1→6)-glucoside	M-H, M+Na-2H	C27H30O15	2.39	90.69	Antioxidant	Rhus spp	http://www.lipidmaps.org/data/LMSDRecord.php?LMID=LMPK12110962
	77	410.137	449.121	447.088	8.47	3.48 / 6.74		LMPK12050074	Preferrugone	M+K-2H	C23H22O7	6.27	99.18		Millettia spp	http://www.lipidmaps.org/data/LMSDRecord.php?LMID=LMPK12050073
	78	464.096		463.088	8.47	21.8 / 59.42	••	LMPK12112436	Myricitrin *	M-H	C21H20O12	-0.25	95.99	Antioxidant	Rhus spp	http://www.lipidmaps.org/data/LMSDRecord.php?LMID=LMPK12112436
	79	286.048	287.064		8.48	6.06		CHEBI:28499	Kaempferol	M+H	C15H10O6	2.8	92.73	Citotoxic, antineoplastic, antioxidant	Rhus spp	https://www.ebi.ac.uk/chebi/searchId.do?chebiId=CHEBI:28499
	80	170.022		169.014	8.52	3.11 / 7.51		CHEBI:30778	Gallic acid III *	M-H	C7H6O5	-0.15	94.96	Antibacterial, antioxidant, citotoxic	Rhus spp	http://nonlinear.com/redirect/outbound?p=chebi&param=CHEBI:30778
	81	260.032	261.047		8.52	1.89		FDB030004	Mangiferitin	M+H	C13H8O6	2.79	94.96	Antioxidant, antiinflammatory	Rhus coriaria L.	http://foodb.ca/compounds/FDB030004
	82	940.118		469.049	8.52	10.04 / 9.70		CHEBI:18082	1,2,3,4,6-pentakis-O-galloyl-β-D-glucose I	M-2H	C41H32O26	-6.64	94.64		Rhus spp.	http://nonlinear.com/redirect/outbound?p=chebi&param=CHEBI:18082
	83	636.096		617.08	8.52	4.73 / 3.94		CHEBI:57815	Luteolin 7-O-[(β-D-glucosiduronate)-(1→2)-(β-D-glucosiduronate)]	M-H2O-H	C27H24O18	3.17	90.48	Antioxidant		http://nonlinear.com/redirect/outbound?p=chebi&param=CHEBI:57815
	84	748.149	771.13		8.52	38.67 / 35.74	• ••	LMPK12110568	Quercetin 3-(2'''-galloylglucosyl)-(1→2)-alpha-L-arabinofuranoside	M+Na	C33H32O20	-9.85	98.61	Antioxidant	Euphorbia pachyrhiza	http://www.lipidmaps.org/data/LMSDRecord.php?LMID=LMPK12110568
	85	788.102		769.091	8.52	18.22 / 14.54		CHEBI:17527	1,2,3,6-tetrakis-O-galloyl-β-D-glucose	M-H2O-H, M-2H	C34H28O22	-6.47	94.15			http://nonlinear.com/redirect/outbound?p=chebi&param=CHEBI:17527
	86	940.118		939.108	8.52	147.58 / 152.41	• ••	CHEBI:18082	1,2,3,4,6-pentakis-O-galloyl-β-D-glucose II	M-H	C41H32O26	-3.27	94.65		Rhus spp.	http://nonlinear.com/redirect/outbound?p=chebi&param=CHEBI:18082
	87	954.101		935.084	8.52	4.98 / 3.60		CHEBI:6065	Isoterchebin	M-H2O-H, M-H	C41H30O27	4.27	93.33	Antioxidant	Cornus officinalis	http://nonlinear.com/redirect/outbound?p=chebi&param=CHEBI:6065
	88	302.043	303.059		8.6	15.17 / 31.05	••	CHEBI:16243	Quercetin I *	M+H	C15H10O7	2.67	94.87	Antioxidant, antiinflammatory, citotoxic	Rhus spp	https://www.ebi.ac.uk/chebi/searchId.do?chebiId=CHEBI:16243
	89	422.085		467.084	8.6	1.75 / 9.48		CHEBI:6682	Mangiferin	M+FA-H	C19H18O11	2.02	93.69	Antioxidant	Anemarrhena asphodeloides	http://nonlinear.com/redirect/outbound?p=chebi&param=CHEBI:6682
	90	180.115		225.113	8.65	0.87 / 4.43		LMFA07040065	7E,10-undecadien-4-olide	M+FA-H	C11H16O2	-0.69	98.31			http://www.lipidmaps.org/data/LMSDRecord.php?LMID=LMFA07040065
	91	302.064		301.057	8.73	6.88		CSID30778511	Pyrogallol-2-O-glucuronide	M-H	C12H14O9	-0.03	98.05			http://nonlinear.com/redirect/outbound?p=chemspider&param=30778511
	92	940.118		469.049	9.04	19.77 / 26.50		CHEBI:18082	1,2,3,4,6-pentakis-O-galloyl-β-D-glucose III	M-2H	C41H32O26	-5.67	90.99		Rhus spp.	http://nonlinear.com/redirect/outbound?p=chebi&param=CHEBI:18082
	93	462.21		483.188	9.09	1.5 / 7.64		CHEBI:80904	Valerosidatum	M+Na-2H	C21H34O11	6.8	95.09	Citotoxic	Centranthus longiflorus	http://nonlinear.com/redirect/outbound?p=chebi&param=CHEBI:80904
	94	1092.13		1091.13	9.13	40.8 / 40.0	• ••	CSID24784962	4-O-digalloyl-1,2,3,6-tetra-O-β-D-galloylglucose	M-H	C48H36O30	6.28	96.14			http://nonlinear.com/redirect/outbound?p=chemspider&param=24784962
	95	572.047		1189.1	9.14	4.89		LMPK12112392	Isorhamnetin 3-glucuronide-7-sulfate	2M+FA-H	C22H20O16S	5.72	96.38			http://www.lipidmaps.org/data/LMSDRecord.php?LMID=LMPK12112392
	96	138.032		183.03	9.22	13.11 / 27.28		CSID8438	Protocatechuic aldehyde	M+FA-H	C7H6O3	-1.02	98.3	Antiinflammatory, chemopreventive, antiapoptotic	Rhus spp	http://nonlinear.com/redirect/outbound?p=chemspider&param=8438
	97	286.048	287.064		9.22	6.98		CHEBI:15864	Luteolin	M+H	C15H10O6	2.87	93.69	Antioxidant	Rhus coriaria L	https://www.ebi.ac.uk/chebi/searchId.do?chebiId=CHEBI:15864
	98	286.048		285.041	9.27	3.04 / 17.65		LMPK12111566	Fisetin I *	M-H	C15H10O6	1.8	96.5	Antineoplastic, antioxidant	Rhus spp	http://www.lipidmaps.org/data/LMSDRecord.php?LMID=LMPK12111566
	99	812.237		833.213	9.27	2.39 / 4.37		LMPK12112605	Rhamnetin 3-rhamnosyl-(1→3)(4'''-acetylrhamnosyl)(1→6)-galactoside	M+Na-2H	C36H44O21	1.003	97.61			http://www.lipidmaps.org/data/LMSDRecord.php?LMID=LMPK12112605
	100	224.056	257.088		9.4	1.18 / 4.9		CHEBI:58406	4-amino-4-deoxychorismate	M+CH3OH+H	C10H10NO5	-4.67	95.79	Metabolism	Arabidopsis thaliana	http://nonlinear.com/redirect/outbound?p=chebi&param=CHEBI:58406
	101	418.126		463.125	9.4	2.18 / 12.34		LMPK12110623	4'-Hydroxy-3,5,6,7,3',5'-hexamethoxyflavone	M+FA-H	C21H22O9	1.92	92.79	Antioxidant		http://www.lipidmaps.org/data/LMSDRecord.php?LMID=LMPK12110623
	102	320.053		301.034	9.45	1.63 / 9.62		CHEBI:28917	Dihydromyricetin	M-H2O-H	C15H12O8	-5.78	99.3	Antioxidant		http://nonlinear.com/redirect/outbound?p=chebi&param=CHEBI:28917
	103	256.11	301.08		9.45	1.56		LMPK12020258	7-Hydroxy-5-methoxyflavan	M+2Na-H	C16H16O3	-4.62	90.68	Antibacterial	Daemonorops draco	http://www.lipidmaps.org/data/LMSDRecord.php?LMID=LMPK12020258
	104	258.089	303.061		9.45	17.22 / 30.71	••	CHEBI:5715	Hibiscoquinone A	M+2Na-H	C15H14O4	3.4	96.8	Antioxidant, chemopreventive	Hibiscus spp.	https://www.ebi.ac.uk/chebi/chebiOntology.do?chebiId=CHEBI:5715&treeView=true
	105	448.101		447.093	9.45	10.21 / 33.71	••	CSID4444112	Quercitrin *	M-H	C21H20O11	-0.14	98.87	Antioxidant		http://nonlinear.com/redirect/outbound?p=chemspider&param=4444112
	106	182.022		545.058	9.45	0.82		CHEBI:31104	3,5-dihydroxyphenylglyoxylic acid	3M-H	C8H6O5	2.01	90.67	Antioxidant	Rhus verniciflua	http://nonlinear.com/redirect/outbound?p=chebi&param=CHEBI:31104
	107	185.153	203.186		9.66	6.29		CHEBI:55359	(R)-N-tert-butylpiperazine-2-carboxamide	M+NH4	C9H19N3O	-5.12	97	Metabolism	Arabidopsis thaliana	http://nonlinear.com/redirect/outbound?p=chebi&param=CHEBI:55359
	108	226.099	271.069		9.76	2.35 / 6.34		LMPK12020227	7-Hydroxyflavan	M+2Na-H	C15H14O2	-6.44	95.25	Antidepressants, antineoplastic, antioxidant, antifungal	Dracaena cinnabari	http://www.lipidmaps.org/data/LMSDRecord.php?LMID=LMPK12020227
	109	134.069	179.04		9.97	0.79 / 2.31		CSID390176	Canaline	M+2Na-H	C4H10N2O3	-5.98	94.32	Antineoplastic, antibacterial, antiparasitary	Canavalia ensiformis	http://nonlinear.com/redirect/outbound?p=chemspider&param=390176
	110	334.033		315.015	9.97	0.81 / 2.51		LMPK12113272	Hibiscetin	M-H2O-H	C15H10O9	2.51	96.86			http://www.lipidmaps.org/data/LMSDRecord.php?LMID=LMPK12113272
	111	632.101		613.086	9.97	1.88 / 6.50		LMPK12112464	Myricetin 7-(6''-galloylglucoside)	M-H2O-H	C28H24O17	3.56	96.95	Antioxidant		http://www.lipidmaps.org/data/LMSDRecord.php?LMID=LMPK12112464
	112	616.106		615.099	9.97	31.97 / 79.0	• ••	LMPK12112447	Myricetin 3-(4''-galloylrhamnoside)	M-H	C28H24O16	-0.73	98.49	Antioxidant		http://www.lipidmaps.org/data/LMSDRecord.php?LMID=LMPK12112447
	113	298.048		641.098	9.97	3.06 / 8.42		LMPK12050252	5-Hydroxypseudobaptigenin	2M+FA-H	C16H10O6	7.34	90.28			http://www.lipidmaps.org/data/LMSDRecord.php?LMID=LMPK12050252
	114	236.075	281.074		10.02	1.77		CHEBI:66940	Fructosylglycinate	M+H-H2O, M+2Na-H	C8H14NO7	-7.05	92.59	Metabolism		http://nonlinear.com/redirect/outbound?p=chebi&param=CHEBI:66940
	115	318.038		317.031	10.02	1.04 / 3.22		LMPK12110001	Myricetin II *	M-H	C15H10O8	2.96	90.1	Antineoplastic, citotoxic, antioxidant	Rhus spp	http://www.lipidmaps.org/data/LMSDRecord.php?LMID=LMPK12110001
	116	303.05		284.034	10.2	2.27 / 7.7		LMPK12010001	Delphinidin	M-H2O-H	C15H11O7	3.11	98.63	Antioxidant		http://www.lipidmaps.org/data/LMSDRecord.php?LMID=LMPK12010001
	117	300.063		299.057	10.2	1.09 / 5.60		LMPK12110728	6-Methylluteolin	M-H	C16H12O6	1.69	92.87	Antioxidant		http://www.lipidmaps.org/data/LMSDRecord.php?LMID=LMPK12110728
	118	256.11	301.082		10.2	21.47 / 35.0	••	LMPK12100067	Obtusaquinol	M+2Na-H	C16H16O3	1.98	94.79		Dalbergia retusa	https://pubchem.ncbi.nlm.nih.gov/compound/obtusaquinol
	119	386.1		431.099	10.33	0.97 / 4.03		LMPK12110152	Chrysin 5-xyloside	M+FA-H	C20H18O8	2.006	91.18			http://www.lipidmaps.org/data/LMSDRecord.php?LMID=LMPK12110152
	120	314.064	315.097		10.33	3.01 / 4.0		CHEBI:30997	Levoglucosan gallate II	M+H	C13H14O9	8.07	95.25	Antioxidant	Rhus coriaria L	http://www.ebi.ac.uk/chebi/searchId.do;jsessionid=B2114215678E0CC4E7FEF4BA883E44DF?chebiId=CHEBI:30997
	121	242.094	287.064		10.38	8.28 / 15.6		LMPK12020233	7,4'-Dihydroxyflavan	M+2Na-H	C15H14O3	-6.3	96.97	Antibacterial, antifungal	Broussonetia papyrifera	http://www.lipidmaps.org/data/LMSDRecord.php?LMID=LMPK12020233
	122	200.105		445.209	10.46	1.8 / 1.40		LMFA01170045	4Z-Decenedioic acid	2M+FA-H	C10H16O4	2.56	91.19		Rhus spp	http://www.lipidmaps.org/data/LMSDRecord.php?LMID=LMFA01170045
	123	590.127		589.124	10.46	2.98		LMPK12112075	Quercetin 3-(2'',3'',4''-triacetylgalactoside)	M-H	C27H26O15	6.34	95.02	Antioxidant		http://www.lipidmaps.org/data/LMSDRecord.php?LMID=LMPK12112075
	124	256.037		301.036	10.94	0.76 / 3.28		CHEBI:37486	anthrapurpurin	M+FA-H	C14H8O5	1.07	94.91	Antibacterial	Rubia tinctorum	http://nonlinear.com/redirect/outbound?p=chebi&param=CHEBI:37486
	125	562.148		599.106	10.94	7.88 / 34.53	••	CSID35013429	Epifisetinidol-(4β→8)-catechin	M+K-2H	C30H26O11	17.22	97.11	Antioxidant	Rhus spp.	http://www.chemspider.com/Chemical-Structure.35013429.html
	126	198.089	435.142		11.07	1.57 / 7.35		CSID9129733	(2E,4E)-2,7-Dimethyl-2,4-octadienedioic acid	2M+K	C10H14O4	-0.16	94.84	aldehyde dehydrogenase inhibitor	Prunus persica	http://nonlinear.com/redirect/outbound?p=chemspider&param=9129733
	127	270.053		269.046	11.25	1.58 / 8.83		CSID4444100	Apigenin	M-H	C15H10O5	2.69	95.09	Antioxidant	Rhus spp	http://nonlinear.com/redirect/outbound?p=chemspider&param=4444100
	128	226.099	271.068		11.25	6.89 / 14.46		CHEBI:79987	Favan-3-ol	M+2Na-H	C15H14O2	-9.41	97.56	Antioxidant, antithrombogenic, antiinflammatory	Rhus spp.	http://nonlinear.com/redirect/outbound?p=chebi&param=CHEBI:79987
	129	244.11	289.082		11.69	1.08 / 2.60		HMDB34723	Encelin	M+2Na-H	C15H16O3	2.85	93.38	Antitumor, antifungal	Inula helenium	http://nonlinear.com/redirect/outbound?p=hmdb&param=HMDB34723
	130	286.048	287.064	285.041	11.92	30.0 / 34.0	• ••	LMPK12111566	Fisetin II *	M-H, M+H	C15H10O6	2.2	97.6	Antineoplastic, antioxidant, citotoxic	Rhus spp	http://www.lipidmaps.org/data/LMSDRecord.php?LMID=LMPK12111566
	131	302.043		301.036	12.18	3.08 / 9.87		LMPK12110004	Quercetin II *	M-H	C15H10O7	1.65	93.82	Antineoplastic, antioxidant, citotoxic	Rhus spp	http://www.lipidmaps.org/data/LMSDRecord.php?LMID=LMPK12110004
	132	258.089	303.06		12.18	8.47 / 11.78		CSID256612	5-Methoxyseselin	M+2Na-H	C15H14O4	-2.15	96.94	Antiinflammatory, antimicrobial	Citrus grandis	http://nonlinear.com/redirect/outbound?p=chemspider&param=256612
	133	272.105	317.076		12.49	1.47 / 2.90		CSID148386	2',6'-dihydroxy-4'-methoxydihydrochalcone	M+2Na-H	C16H16O4	-0.87	90.5	Chemopreventive, antitumor	Greyia flanaganii	http://nonlinear.com/redirect/outbound?p=chemspider&param=148386
	134	273.274	274.281		12.54	62.45 / 64.35	• ••	LMFA01010048	Margaric acid	M+H	C17H31D3O2	-5.61	94.64	Antioxidant, antifungal	Rhus typhina	http://www.lipidmaps.org/data/LMSDRecord.php?LMID=LMFA01010048
	135	282.219		327.218	12.54	5.1 / 33.03	••	LMFA01050146	12S-hydroxy-16-heptadecynoic acid	M+FA-H	C17H30O3	1.98	98.06			http://www.lipidmaps.org/data/LMSDRecord.php?LMID=LMFA01050146
	136	306.256	351.226		12.62	1.77		LMFA01030383	7,11,14-Eicosatrienoic acid	M+2Na-H	C20H34O2	-3.98	91.24	Antioxidant, antiinflammatory	Pinus spp	http://www.lipidmaps.org/data/LMSDRecord.php?LMID=LMFA01030383
	137	272.068	273.084		12.93	1.7 / 5.41		CHEBI:3237	Butein	M+H	C15H12O5	2.93	94.84	Antineoplastic, antioxidant, citotoxic	Rhus coriaria L	https://www.ebi.ac.uk/chebi/searchId.do;jsessionid=7F097C09C172D971CBCF840975344E37?chebiId=CHEBI:3237
	138	330.241		329.234	13.37	11.81 / 70.0	••	CSID8034429	(-)-pinellic acid	M-H	C18H34O5	0.59	96.74	Metabolism		http://nonlinear.com/redirect/outbound?p=chemspider&param=8034429
	139	308.272	353.243		13.37	2.76 / 42.48	••	LMFA01030130	11,14-eicosadienoic acid	M+2Na-H	C20H36O2	2.24	90.82	Antioxidant, antiinflammatory	Rhus typhina	http://www.lipidmaps.org/data/LMSDRecord.php?LMID=LMFA01030130
	140	270.053	271.069		13.47	1.46 / 2.0		CHEBI:18388	Apigenin	M+H	C15H10O5	0.16	97.89	Antioxidant	Rhus coriaria L	https://www.ebi.ac.uk/chebi/searchId.do?chebiId=CHEBI:18388
	141	582.21		581.205	13.47	1.58 / 12.94		CHEBI:86592	Buddlenol A	M-H	C31H34O11	3.98	90.9	Citotoxic	Hevea brasiliensis	http://nonlinear.com/redirect/outbound?p=chebi&param=CHEBI:86592
	142	262.116	301.08		13.6	2.75 / 5.42		HMDB29437	Nopalinic acid	M+K	C10H18N2O6	1.408	97.82		Rhus javanica	http://nonlinear.com/redirect/outbound?p=hmdb&param=HMDB29437
	143	538.09	539.116	537.085	13.91	7.05 / 45.80	••	LMPK12040009	Amentoflavone	M+H, M-H	C30H18O10	4.38	91.38	Antioxidant, antiinflammatory	Rhus spp	http://www.lipidmaps.org/data/LMSDRecord.php?LMID=LMPK12040009
	144	194.058		239.056	14.48	1.27		CHEBI:49057	(all-E)-deca-2,4,6,8-tetraenedioic acid	M+FA-H	C10H10O4	1.73	98.84			http://nonlinear.com/redirect/outbound?p=chebi&param=CHEBI:49057
	145	364.204	409.176		15.94	2.14 / 40.35	••	CSID10297786	3-(1,1-Dimethylallyl)-8-(3,3-dimethylallyl)xanthyletin	M+2Na-H	C24H28O3	2.05	94.52		Ruta graveolens	http://nonlinear.com/redirect/outbound?p=chemspider&param=10297786
	146	118.082	119.088		17.62	1.21 / 6.8		CSID7815	hexanethiol	M+H	C6H14S	-4.071	98.88		Allium sativum	http://nonlinear.com/redirect/outbound?p=chemspider&param=7815
	147	367.358	332.343		17.7	15.66 / 60.0	••	CHEBI:31014	lignocerate	M+H-2H2O	C24H47O2	-2.95	95.85			http://nonlinear.com/redirect/outbound?p=chebi&param=CHEBI:31014
	148	140.12		279.234	19.35	6.53		CSID4519242	3-Nonen-5-one	2M-H	C9H16O	4.87	95.33			http://nonlinear.com/redirect/outbound?p=chemspider&param=4519242
	149	395.389	360.375		19.55	1.9 / 5.16		CHEBI:31013	Cerotic acid	M+H-2H2O	C26H51O2	0.64	90.69		Petiveria alliacea	http://nonlinear.com/redirect/outbound?p=chebi&param=CHEBI:31013
	150	505.317		504.312	19.6	0.94		52925140	1-(11Z,14Z-eicosadienoyl)-glycero-3-phosphoethanolamine	M-H	C25H48NO7P	4.34	91.42			http://nonlinear.com/redirect/outbound?p=pubchemc&param=52925140
	151	213.209	277.226		19.78	1.74 / 10.13		LMFA08010012	Tridecanamide	M+ACN+Na	C13H27NO	4.45	95.73	Antiasthmatics, antiinflammatory, antineoplastic	Arabidopsis thaliana	http://www.lipidmaps.org/data/LMSDRecord.php?LMID=LMFA08010012
	152	294.219		293.213	19.86	1.23 / 14.43		LMFA02000239	17-hydroxy-linolenic acid	M-H	C18H30O3	2.94	92.15			http://www.lipidmaps.org/data/LMSDRecord.php?LMID=LMFA02000239
	153	456.36		455.354	20.58	28.61		CSID35013392	Sandosapogenol	M-H	C30H48O3	2.89	96.02		Phaseolus vulgaris	http://nonlinear.com/redirect/outbound?p=chemspider&param=35013392
	154	400.407	439.373		20.66	18.28		LMST01040000	Stigmastane	M+K	C29H52	6.62	93.65	Antiinflammatory, antineoplastic	Rhus javanica, Pistia stratiotes	http://www.lipidmaps.org/data/LMSDRecord.php?LMID=LMST01040000
	155	296.236		295.229	21.28	6.44 / 49.46	••	LMFA02000057	2R-hydroxy-linoleic acid	M-H2O-H, M-H	C18H32O3	4.19	98.29			http://www.lipidmaps.org/data/LMSDRecord.php?LMID=LMFA02000057
	156	252.173	522.376		21.41	1.86		HMDB35597	α-Carissanol	2M+NH4	C15H24O3	-5.17	96.11	Antioxidant, antineoplastic	Carissa edulis	http://nonlinear.com/redirect/outbound?p=hmdb&param=HMDB35597
	157	272.235		293.21	21.9	1.19 / 19.38		LMFA01050190	5-hydroxy-hexadecanoic acid	M+Na-2H	C16H32O3	0.69	92.11			http://www.lipidmaps.org/data/LMSDRecord.php?LMID=LMFA01050190
	158	213.209	277.225		22.21	1.39 / 10.60		LMFA08010012	Tridecanamide II	M+ACN+Na	C13H27NO	1.69	93.39	Antiasthmatics, antiinflammatory, antineoplastic agents	Arabidopsis thaliana	http://www.lipidmaps.org/data/LMSDRecord.php?LMID=LMFA08010012
	159	237.137	301.151		22.34	25.7		CHEBI:5351	Gigantine	M+ACN+Na	C13H19NO3	-6.42	98.77	Antibacterial	Carnegiea gigantea	http://nonlinear.com/redirect/outbound?p=chebi&param=CHEBI:5351
	160	150.053		449.15	22.39	6.23 / 6.11		CHEBI:131364	2,3,4-trihydroxypentanoic acid	3M-H	C5H10O5	-3.003	97.52			http://nonlinear.com/redirect/outbound?p=chebi&param=CHEBI:131364
	161	402.423	441.389		24.68	3.75		LMFA11000470	6,9,12-Nonacosatriene	M+K	C29H54	7.302	90.49		Musa paradisiaca L	http://www.lipidmaps.org/data/LMSDRecord.php?LMID=LMFA11000470
	162	343.272	385.307		25.04	1.73		LMFA08020101	N-palmitoyl serine	M+ACN+H	C19H37NO4	1.502	92.03	Antineoplastic	Arabidopsis thaliana	http://www.lipidmaps.org/data/LMSDRecord.php?LMID=LMFA08020101
	163	296.308	341.278		25.12	1.67		LMFA05000219	11E-Eicosen-1-ol	M+2Na-H	C20H40O	-2.16	97.57		Simmondsia chinensis	http://www.lipidmaps.org/data/LMSDRecord.php?LMID=LMFA05000219
	164	300.266		299.259	25.79	0.62		CSID4472263	(3R)-3-Hydroxyoctadecanoic acid	M-H	C18H36O3	0.8	97.6			http://nonlinear.com/redirect/outbound?p=chemspider&param=4472263
	165	112.125		283.265	25.92	7.29 / 4.15		CHEBI:88819	(Z)-2-Octene	2M+Hac-H	C8H16	4.22	92.69			http://nonlinear.com/redirect/outbound?p=chebi&param=CHEBI:88819
	166	428.365		473.365	26.67	2.98 / 10.45		LMST01040167	Saringosterol	M+FA-H	C29H48O2	4.07	92.81	Antiparasitary	Strychnos spinosa	http://www.lipidmaps.org/data/LMSDRecord.php?LMID=LMST01040167
	167	338.318	377.281		26.9	2.17 / 1.7		LMFA01030403	19Z-docosenoic acid	M+K	C22H42O2	-2.33	97.67	Antioxidant		http://www.lipidmaps.org/data/LMSDRecord.php?LMID=LMFA01030403
	168	400.407	439.373		27.21	5.23 / 11.46		CHEBI:20673	5β-poriferastane	M+K	C29H52	7.602	93.99			http://nonlinear.com/redirect/outbound?p=chebi&param=CHEBI:20673
	169	474.371		473.365	27.21	6.39 / 20.34		CSID35013755	Priverogenin B	M-H	C30H50O4	2.51	97.55		Primula veris	http://nonlinear.com/redirect/outbound?p=chemspider&param=35013755
	170	310.324	355.293		27.77	6.62		LMFA12000220	Heneicosan-2-one	M+2Na-H	C21H42O	-4.029	95.51		Crataegus spp	http://www.lipidmaps.org/data/LMSDRecord.php?LMID=LMFA12000220
	171	296.235		277.218	27.9	2.15		LMFA02000155	α-artemisic acid	M-H2O-H	C18H32O3	3.66	97.35	Antiparasitary	Artemisia annua	http://www.lipidmaps.org/data/LMSDRecord.php?LMID=LMFA02000155
	172	148.074		355.159	27.95	1.57 / 2.87		CHEBI:32576	boivinose	2M+Hac-H	C6H12O4	-6.1	92.77		Corchorus olitorius L.	http://nonlinear.com/redirect/outbound?p=chebi&param=CHEBI:32576
	173	210.235		255.233	28.01	9.1 / 21.14		CSID24142	1-Pentadecene	M+FA-H	C15H30	1.5	98.32			http://nonlinear.com/redirect/outbound?p=chemspider&param=24142
	Compounds putatively identified with based on the fragmentation pattern and metabolic databases (AraCyc, PlantCyc, KEGG and HMDB).
	*, Compounds confirmed with analytical standards.
	•, Compounds more abundant in AE-RHTR (> 30 RA).
	••, Compounds more abundant in FF (> 30 RA).
	• ••, Compounds more abundant in AE and FF from RHTR.
	RT, retention time (min). RA, relative abundance. (PI), putative identity. (% score), percentage of similarity with reported compounds.
	AE, aqueous extract. FF, flavonoic fraction (fraction obtained with C18-cartridges and ethyl acetate).
